# Supplementary material for: The Difluoroboranyl-Fluoroquinolone Derivative “7a” Inhibits Bacterial DNA Gyrase and Exhibits Potent Activity Against Ciprofloxacin-Resistant S. aureus In Vitro and In Vivo Using an Acute Pneumonia Model
Source: Molecules. 2026 Mar 20;31(6):1044. doi: 10.3390/molecules31061044 (PMC13029244; doi:10.3390/molecules31061044)
Supplement: Supplementary file 1 [file molecules-31-01044-s001.zip]

Archive with 1 entries (1 files):
- molecules-4126464-supplementary.pdf
